# Supplementary material for: Transcriptome analysis of heat stress and drought stress in pearl millet based on Pacbio full-length transcriptome sequencing
Source: BMC Plant Biol. 2020 Jul 8;20:323. doi: 10.1186/s12870-020-02530-0 (PMC7346438; doi:10.1186/s12870-020-02530-0)
Supplement: Supplementary file 2 — Additional file 2. Photosynthesis-related gene expression under heat stress [file 12870_2020_2530_MOESM2_ESM.xlsx]

## Sheet: Sheet1
Supplementary Table 1. Photosynthesis-related gene expression under heat stress
annotation	Gene	log2(HS/CK)	GO
pentatricopeptide repeat-containing protein	i2_LQ_LWC_c23108/f1p0/2290	2.2797	photosystem II oxygen evolving/photosystem II
	i1_LQ_LWC_c31026/f1p0/1893	2.214	photosystem II oxygen evolving/photosystem II
PsbQ-like protein 3	i3_LQ_LWC_c11849/f1p0/3330	1.4453	photosystem II oxygen evolving/photosystem II
psbQ photosystem II oxygen-evolving enhancer protein 3	i0_LQ_LWC_c1522/f1p0/888	1.2726	photosystem II oxygen evolving/photosystem II
psbP domain-containing protein 5, chloroplastic	i1_LQ_LWC_c13817/f1p0/1128	1.0483	photosystem II oxygen evolving/photosystem II
psb27 photosystem II Psb27 protein	i0_LQ_LWC_c1308/f1p0/859	-0.94312	photosystem II oxygen evolving/photosystem II
psbP domain-containing protein 7	i1_HQ_LWC_c25785/f2p0/1146	-1.1621	photosystem II oxygen evolving/photosystem II
	i1_HQ_LWC_c2483/f2p14/1710	-1.2091	photosystem II
	i2_LQ_LWC_c25974/f1p1/2730	-1.217	photosystem II
photosystem II reaction center W protein	i0_LQ_LWC_c1911/f1p0/653	-1.2986	photosystem II
psbR photosystem II 10kDa protein	i0_LQ_LWC_c267/f2p0/751	-1.312	photosystem II oxygen evolving/photosystem II
psbP photosystem II oxygen-evolving enhancer protein 2	i1_LQ_LWC_c38928/f1p0/1053	-1.4422	photosystem II oxygen evolving/photosystem II
PsbP domain-containing protein 4	i1_LQ_LWC_c42575/f1p0/1072	-1.5975	photosystem II oxygen evolving/photosystem II
psbO photosystem II oxygen-evolving enhancer protein 1	i2_LQ_LWC_c104595/f1p10/2178	-1.6795	photosystem II oxygen evolving/photosystem II
PsbP domain-containing protein 4	i1_LQ_LWC_c27185/f1p0/1174	-2.1345	photosystem II oxygen evolving/photosystem II
Note: HS: heat treatment, CK: control
