# Supplementary material for: Transcriptome analysis of heat stress and drought stress in pearl millet based on Pacbio full-length transcriptome sequencing
Source: BMC Plant Biol. 2020 Jul 8;20:323. doi: 10.1186/s12870-020-02530-0 (PMC7346438; doi:10.1186/s12870-020-02530-0)
Supplement: Supplementary file 3 — Additional file 3. Expression of Glycerophospholipid metabolic related genes during drought stress [file 12870_2020_2530_MOESM3_ESM.xlsx]

## Sheet: Sheet1
Supplementary Table 2. Expression of Glycerophospholipid metabolic related genes during drought stress
annotation	Gene	log2(DS/CK)	Pathway
Glycerophosphodiester phosphodiesterase GDPD6	i2_LQ_LWC_c49444/f1p1/2242	2.941	Glycerophospholipid metabolic
phospholipase D alpha 1-like	i3_HQ_LWC_c15675/f3p0/3059	3.6243
ethanolamine-phosphate cytidylyltransferase-like	i4_LQ_LWC_c23560/f1p26/4952	1.9187
Ethanolamine kinase I Lipid transport and metabolism	i1_LQ_LWC_c19434/f1p0/1983	2.1918
iacylglycerol kinase 5-like	i1_LQ_LWC_c32593/f1p0/1863	2.7455
phosphomethylethanolamine N-methyltransferase-like	i4_LQ_LWC_c3705/f1p7/4676	4.073
Glycerol-3-phosphate acyltransferase 5	i4_LQ_LWC_c7637/f1p0/4375	2.332
glycerol-3-phosphate acyltransferase 3	i3_LQ_LWC_c21007/f1p47/3107	-2.235
Choline/ethanolaminephosphotransferase 1	i1_LQ_LWC_c32931/f1p5/1581	2.1213
phosphomethylethanolamine N-methyltransferase-like	i4_LQ_LWC_c11060/f1p0/4451	3.5068
phospholipase D alpha 1-like isoform X1	i2_LQ_LWC_c89946/f1p26/2904	-3.9616
phospholipase D alpha 2-like	i2_HQ_LWC_c46671/f3p1/2652	2.5625
phospholipase D alpha 1-like	i3_LQ_LWC_c39851/f1p2/3033	2.5739
phospholipase D alpha 1-like isoform X1	i2_LQ_LWC_c95210/f1p12/2964	2.6274
glycerol-3-phosphate acyltransferase 3	i2_HQ_LWC_c96056/f5p0/2144	-2.0839
Choline-phosphate cytidylyltransferase 1	i2_LQ_LWC_c35556/f1p1/2756	4.0333
glycerol-3-phosphate acyltransferase 3	i2_LQ_LWC_c48614/f1p1/2918	-1.7344
glycerol-3-phosphate dehydrogenase [NAD(+)] 2	i2_LQ_LWC_c13671/f1p0/2027	5.2936
phospholipase D alpha 1-like isoform X1	i2_LQ_LWC_c17979/f1p15/3275	2.5571
phosphomethylethanolamine N-methyltransferase-like	i2_LQ_LWC_c85849/f1p15/3042	3.5795
lecithin-cholesterol acyltransferase-like 1	i1_LQ_LWC_c12084/f1p6/1733	1.1839
choline/ethanolaminephosphotransferase 1-like	i1_HQ_LWC_c2904/f5p0/1959	-1.6395
ethanolamine-phosphate cytidylyltransferase-like	i2_LQ_LWC_c106829/f1p0/2109	1.8961
choline-phosphate cytidylyltransferase 1	i1_LQ_LWC_c13272/f1p0/1331	1.5854
diacylglycerol kinase 5-like	i1_LQ_LWC_c33177/f1p0/1939	2.1576
diacylglycerol kinase 7-like	i2_HQ_LWC_c4640/f2p1/2169	1.1238
choline-phosphate cytidylyltransferase 2-like	i1_HQ_LWC_c28134/f6p0/1371	2.7383
Phosphomethylethanolamine N-methyltransferase-like	i2_HQ_LWC_c96478/f5p1/2099	3.6788
phosphomethylethanolamine N-methyltransferase-like	i2_LQ_LWC_c33809/f1p4/2474	3.1274
glycerophosphodiester phosphodiesterase GDPD6 isoform X2	i2_HQ_LWC_c92595/f2p1/2217	2.6419
phosphoethanolamine N-methyltransferase 1-like	i2_HQ_LWC_c36221/f2p0/2091	2.4231
phospholipase D delta	i3_LQ_LWC_c4542/f1p2/3181	4.1866
Phospholipase D alpha 1	i5_LQ_LWC_c8116/f1p0/5897	2.2531
Phosphoethanolamine N-methyltransferase 3	i2_LQ_LWC_c83793/f1p1/2371	3.0545
phospholipase D alpha 1-like	i2_HQ_LWC_c78103/f12p2/2678	-3.4975
glycerol-3-phosphate acyltransferase 3	i1_HQ_LWC_c17542/f2p1/1928	-1.9455
Phospholipase D alpha 1	i3_LQ_LWC_c10305/f1p0/3836	2.2754
diacylglycerol kinase 1-like	i4_LQ_LWC_c25331/f1p1/4470	10.327
phosphomethylethanolamine N-methyltransferase-like	i2_LQ_LWC_c106256/f1p2/2183	2.7324
phosphomethylethanolamine N-methyltransferase-like	i2_LQ_LWC_c36000/f1p1/2118	3.5585
glycerophosphodiester phosphodiesterase GDPD6 isoform X2	i4_LQ_LWC_c6101/f1p0/4626	2.3283
Glycerophosphodiester phosphodiesterase GDPD6	i1_LQ_LWC_c7885/f1p0/1767	2.0788
diacylglycerol kinase 1-like	i2_LQ_LWC_c82067/f1p1/2867	5.4584
phospholipase D delta	i3_LQ_LWC_c5517/f1p0/3366	4.3664
phospholipase D11	i4_LQ_LWC_c13602/f1p0/4859	5.0904
phosphomethylethanolamine N-methyltransferase-like	i2_LQ_LWC_c83274/f1p4/2662	3.0872
phospholipase D delta	i2_LQ_LWC_c69717/f1p7/2777	4.507
probable choline kinase 2	i1_LQ_LWC_c22694/f1p0/1430	1.6408
diacylglycerol kinase 1-like	i5_LQ_LWC_c3072/f1p28/5532	5.9234
glycerol-3-phosphate acyltransferase	i2_LQ_LWC_c21720/f1p1/2522	-1.7459
diacylglycerol kinase 1-like	i4_LQ_LWC_c29968/f1p0/4643	7.1451
choline kinase 2	i2_LQ_LWC_c75165/f1p0/2036	1.9037
Phosphomethylethanolamine N-methyltransferase	i3_LQ_LWC_c12718/f1p18/3704	2.9608
diacylglycerol kinase 1-like	i4_LQ_LWC_c2227/f2p6/4552	6.3249
phospholipase D alpha 1-like isoform X1	i3_LQ_LWC_c11898/f1p0/3494	2.2992
glycerophosphodiester phosphodiesterase GDPD6 isoform X2	i5_LQ_LWC_c3831/f1p2/5194	3.0235
Phosphomethylethanolamine N-methyltransferase	i2_LQ_LWC_c107185/f1p0/2293	3.7651
phospholipase D delta	i3_LQ_LWC_c14773/f1p0/3059	4.531
phospholipase D delta	i3_LQ_LWC_c24453/f1p0/3506	5.2847
diacylglycerol kinase 1-like	i2_LQ_LWC_c52605/f1p1/2561	6.8994
CDP-diacylglycerol--serine O-phosphatidyltransferase 2	i2_LQ_LWC_c72096/f1p1/2253	-1.9713
CHLORORESPIRATORY REDUCTION 7	i2_LQ_LWC_c54703/f1p1/2576	-2.1856
Choline-phosphate cytidylyltransferase 2	i2_LQ_LWC_c119912/f1p1/2334	3.4317
lecithin-cholesterol acyltransferase-like 1	i2_LQ_LWC_c69470/f1p2/2998	1.1233
phosphomethylethanolamine N-methyltransferase-like	i3_LQ_LWC_c36559/f1p0/3182	3.6537
glycerol-3-phosphate acyltransferase	i2_LQ_LWC_c105868/f1p1/2108	-1.3855
diacylglycerol kinase 1-like	i2_LQ_LWC_c8604/f1p1/2551	8.1424
glycerol-3-phosphate dehydrogenase [NAD(+)]	i1_HQ_LWC_c11072/f3p0/1528	-1.484
phospholipase D zeta 1-like	i4_LQ_LWC_c40899/f1p0/4058	1.2125
glycerol-3-phosphate acyltransferase	i2_LQ_LWC_c13969/f1p1/2045	-1.5878
Glycerol-3-phosphate acyltransferase 3	i1_HQ_LWC_c37497/f2p0/1441	1.154
phosphomethylethanolamine N-methyltransferase-like	i2_LQ_LWC_c70657/f2p4/2379	3.1891
phospholipase D alpha 1-like isoform X1	i3_LQ_LWC_c44914/f1p0/3023	2.7548
phospholipase D zeta 1-like	i3_LQ_LWC_c22681/f1p0/3719	1.2087
phospholipase D delta	i3_LQ_LWC_c24616/f1p18/4079	6.0672
non-specific phospholipase C6-like	i1_LQ_LWC_c32011/f1p0/1927	4.4218
diacylglycerol kinase 1-like	i2_LQ_LWC_c22371/f8p3/2683	1.1504
choline kinase 2	i1_LQ_LWC_c24326/f1p2/1464	2.444
phospholipase D alpha 1-like isoform X1	i3_LQ_LWC_c25475/f1p12/3344	2.87
phospholipase D alpha 1-like isoform X1	i2_LQ_LWC_c91986/f1p23/2911	3.2374
phosphomethylethanolamine N-methyltransferase-like	i2_LQ_LWC_c11893/f1p1/2409	3.6585
Note: DS: drought treatment, CK: control
