# Supplementary material for: Transcriptome analysis of heat stress and drought stress in pearl millet based on Pacbio full-length transcriptome sequencing
Source: BMC Plant Biol. 2020 Jul 8;20:323. doi: 10.1186/s12870-020-02530-0 (PMC7346438; doi:10.1186/s12870-020-02530-0)
Supplement: Supplementary file 4 — Additional File 4. DEGs expression under the heat stress of pearl millet [file 12870_2020_2530_MOESM4_ESM.xlsx]

## Sheet: TableS1
Table S1 DEGs expression under the heat stress of pearl millet
Annotation	Gene	log2(HS/CK)
AOC	i2_HQ_LWC_c16980/f3p5/2375	-1.8905
	i2_LQ_LWC_c7872/f15p2/2851	1.1289
PAO	i4_LQ_LWC_c4049/f1p15/4873	-2.748
	i2_LQ_LWC_c7386/f1p11/2422	-2.1799
	i2_LQ_LWC_c67619/f1p1/2485	-1.5064
	i1_LQ_LWC_c34699/f1p0/1833	2.4597
	i2_LQ_LWC_c106482/f1p8/2494	-3.6602
	i2_LQ_LWC_c53544/f1p13/2175	-2.0298
	i2_HQ_LWC_c128496/f23p10/2274	-1.0574
SOD	i0_LQ_LWC_c2218/f1p0/833	1.1734
GPX	i0_HQ_LWC_c63/f5p0/847	-1.3626
CAT	i1_LQ_LWC_c20347/f1p0/1948	-4.4651
	i2_HQ_LWC_c41068/f2p7/2070	1.6112
	i1_LQ_LWC_c12593/f1p0/1872	-3.7907
	i2_HQ_LWC_c4824/f3p1/2226	-4.5763
APX	i1_LQ_LWC_c18498/f1p3/1627	2.9239
	i1_LQ_LWC_c38392/f1p0/1178	-1.3366
	i3_LQ_LWC_c37944/f1p0/3280	1.2566
	i1_LQ_LWC_c22741/f1p1/1544	1.7925
sHSP	i0_LQ_LWC_c967/f1p0/765	4.9898
HSP 70	i2_HQ_LWC_c43630/f6p12/2432	5.3173
	i2_LQ_LWC_c104760/f1p1/2446	1.1635
	i2_LQ_LWC_c3333/f1p2/2529	4.6887
	i2_LQ_LWC_c81928/f1p8/2468	3.0743
	i2_LQ_LWC_c84968/f1p1/2090	1.2513
	i3_LQ_LWC_c21708/f1p2/3195	1.2128
	i3_LQ_LWC_c27490/f1p0/3150	4.1929
	i2_HQ_LWC_c127192/f35p1/2517	1.2971
	i2_HQ_LWC_c55656/f2p12/2212	1.9817
	i2_HQ_LWC_c59895/f32p11/2345	1.6303
	i2_HQ_LWC_c69799/f2p1/2652	2.5412
	i2_LQ_LWC_c22856/f1p14/2305	2.0376
HSP 90	i2_HQ_LWC_c49563/f2p1/2825	3.0512
	i2_HQ_LWC_c50337/f2p2/2836	1.0389
	i2_LQ_LWC_c106886/f1p1/2786	2.3794
	i2_LQ_LWC_c90259/f1p14/2485	2.9896
	i4_LQ_LWC_c19908/f1p0/5045	3.0399
	i2_LQ_LWC_c121080/f1p8/2511	7.2738
	i3_LQ_LWC_c19538/f1p2/3645	2.4181
	i2_LQ_LWC_c11597/f1p0/2377	2.1599
	i2_LQ_LWC_c126787/f141p12/2519	1.627
	i2_LQ_LWC_c33264/f1p2/2930	2.7331
	i2_LQ_LWC_c33469/f1p1/2516	3.2167
	i2_LQ_LWC_c102911/f1p4/3026	2.213
	i2_LQ_LWC_c12834/f1p3/2671	1.5904
	i2_LQ_LWC_c88848/f1p1/2115	3.2613
HSP100	i3_HQ_LWC_c41489/f28p0/3189	6.6544
	i2_HQ_LWC_c37061/f2p1/2599	4.4371
	i3_LQ_LWC_c13166/f1p7/3489	2.5808
Note: HS: heat treatment, CK: control
