# Supplementary material for: Transcriptome analysis of heat stress and drought stress in pearl millet based on Pacbio full-length transcriptome sequencing
Source: BMC Plant Biol. 2020 Jul 8;20:323. doi: 10.1186/s12870-020-02530-0 (PMC7346438; doi:10.1186/s12870-020-02530-0)
Supplement: Supplementary file 5 — Additional File 5. DEGs expression under the drought stress of pearl millet [file 12870_2020_2530_MOESM5_ESM.xlsx]

## Sheet: Table S2
Table S2 DEGs expression under the drought stress of pearl millet
Annotation	Gene	log2(DS/CK)
NCED	i2_HQ_LWC_c43473/f17p5/2278	6.3321
	i2_LQ_LWC_c47088/f1p19/2280	-2.9043
	i2_HQ_LWC_c17034/f3p2/2516	2.6326
	i2_LQ_LWC_c86767/f1p19/2528	-1.975
	i2_LQ_LWC_c90414/f1p2/2099	6.0325
ABA1	i2_LQ_LWC_c108730/f1p8/2689	4.3339
ABA2	i1_LQ_LWC_c13575/f1p6/1102	-2.0712
	i1_HQ_LWC_c7402/f2p3/1667	-1.2245
PYL8	i2_LQ_LWC_c3719/f1p0/2678	-1.3206
SLAC	i2_LQ_LWC_c111958/f1p0/2035	-18.5341
ASR	i1_LQ_LWC_c40079/f7p0/1159	3.854
	i0_HQ_LWC_c31/f2p0/781	5.6428
Note: HS: heat treatment, CK: control
